# Supplementary material for: Vitamin D Nutritional Status and Its Related Factors for Chinese Children and Adolescents in 2010–2012
Source: Nutrients. 2017 Sep 15;9(9):1024. doi: 10.3390/nu9091024 (PMC5622784; doi:10.3390/nu9091024)
Supplement: Supplementary file 1 [file nutrients-09-01024-s001.zip]

Archive with 1 entries (1 files):
- nutrients-216295-supplementary.pdf
